# Supplementary material for: Selective Small Molecule Stat3 Inhibitor Reduces Breast Cancer Tumor-Initiating Cells and Improves Recurrence Free Survival in a Human-Xenograft Model
Source: PLoS One. 2012 Aug 6;7(8):e30207. doi: 10.1371/journal.pone.0030207 (PMC3412855; doi:10.1371/journal.pone.0030207)
Supplement: Table S1 — Mammosphere forming efficiency Statistics. (XLS) [file pone.0030207.s002.xls]

## Sheet: 2665 MSFE
Table S1. Mammosphere forming efficiency Statistics.
Strata Comparison		P†
Treatment
Vehicle	Docetaxel	0.876
Docetaxel	C188	0.002
Docetaxel	Combo	0.424
Vehicle	Combo	0.473
C188	Combo	0.028
Vehicle	C188	0.001
†: p-values are based on contrasts from a
generalized linear model and adjusted for
multiple comparisons using Hommel's method
